# Supplementary material for: Regulation of ROS-Dependent JNK Pathway by 2’-Hydroxycinnamaldehyde Inducing Apoptosis in Human Promyelocytic HL-60 Leukemia Cells
Source: Pharmaceutics. 2021 Oct 26;13(11):1794. doi: 10.3390/pharmaceutics13111794 (PMC8618870; doi:10.3390/pharmaceutics13111794)
Supplement: Supplementary file 1 [file pharmaceutics-13-01794-s001.zip]

Archive with 1 entries (1 files):
- pharmaceutics-1393268-supplementary.pdf
